# Supplementary material for: Technology for the Quantitative Identification of Dairy Products Based on Raman Spectroscopy, Chemometrics, and Machine Learning
Source: Molecules. 2025 Jan 9;30(2):239. doi: 10.3390/molecules30020239 (PMC11767359; doi:10.3390/molecules30020239)
Supplement: Supplementary file 1 [file molecules-30-00239-s001.zip]

Archive with 1 entries (1 files):
- molecules-3349596-supplementary.pdf
